# Supplementary material for: Prevention of chronic disease using vitamins—a case study of the vitamin D and cardiovascular disease hypothesis using evidence from randomised controlled and prospective cohort studies
Source: Eur J Nutr. 2025 May 31;64(5):199. doi: 10.1007/s00394-025-03706-w (PMC12126319; doi:10.1007/s00394-025-03706-w)
Supplement: Supplementary file 1 — Supplementary file1 (XLSX 21 KB) [file 394_2025_3706_MOESM1_ESM.xlsx]

## Sheet: Supplementary table 1
Supplementary Table 1: Eligible papers identified by original search strategy
Title	Study type	First Author	Year	Reference
A Reverse J-Shaped Association Between Serum 25-Hydroxyvitamin D and Cardiovascular Disease Mortality: The CopD Study.	PC	Durup	2015	80
Vitamin D Status and Risk of All-Cause and Cause-Specific Mortality in a Large Cohort: Results From the UK Biobank.	PC	Fan	2020	81
Serum 25-hydroxyvitamin D, mortality, and incident cardiovascular disease, respiratory disease, cancers, and fractures: a 13-y prospective population study	PC	Khaw	2014	82
Association Between Serum 25-hydroxyvitamin D Concentrations and Mortality Among Adults With Prediabetes	PC	Lu	2021	83
25-hydroxyvitamin D levels, vitamin D binding protein gene polymorphisms and incident coronary heart disease among whites and blacks: the ARIC Study	PC	Michos	2015	84
Vitamin D and risk of death from vascular and non-vascular causes in the Whitehall study and meta-analyses of 12,000 deaths	PC/SR	Tomson	2013	85
Vitamin D and mortality: Individual participant data meta-analysis of standardized 25-hydroxyvitamin D in 26916 individuals from a European consortium	PC/SR	Gaksch	2017	45
Long-term follow-up for mortality and cancer in a randomized placebo-controlled trial of vitamin D(3) and/or calcium (RECORD trial)	RCT	Avenell	2012	62
Vitamin D Supplements and Prevention of Cancer and Cardiovascular Disease	RCT	Manson	2019	60
Vitamin D, Marine n-3 Fatty Acids, and Primary Prevention of Cardiovascular Disease Current Evidence	RCT	Manson	2020	86
The D-Health Trial: a randomised controlled trial of the effect of vitamin D on mortality	RCT	Neale	2022	58
Vitamin D supplementation and major cardiovascular events: D-Health randomised controlled trial	RCT	Thompson	2023	64
Effect of Monthly High-Dose Vitamin D Supplementation on Cardiovascular Disease in the Vitamin D Assessment Study : A Randomized Clinical Trial	RCT	Scragg	2017	61
Overview of results from the Vitamin D Assessment (ViDA) study	RCT	Scragg	2019	87
The Vitamin D Assessment (ViDA) study - Design and main findings	RCT	Scragg	2020	88
Vitamin D supplementation and prevention of cardiovascular disease and cancer in the Finnish Vitamin D Trial: a randomized controlled trial	RCT	Virtanen	2022	59
Principal results of the VITamin D and OmegA-3 TriaL (VITAL) and updated meta-analyses of relevant vitamin D trials	RCT/SR	Manson	2020	89
Micronutrient Supplementation to Reduce Cardiovascular Risk	SR	An	2022	90
Effect of vitamin D supplementation on non-skeletal disorders: a systematic review of meta-analyses and randomised trials	SR	Autier	2017	91
Vitamin D Supplementation and Cardiovascular Disease Risks in More Than 83000 Individuals in 21 Randomized Clinical Trials: A Meta-analysis	SR	Barbarawi	2019	92
Vitamin D supplementation for prevention of mortality in adults	SR	Bjelakovic	2014	93
Vitamin D and risk of cause specific death: systematic review and meta-analysis of observational cohort and randomised intervention studies	SR	Chowdhury	2014	18
Cardiovascular disease and vitamin D supplementation: trial analysis, systematic review, and meta-analysis	SR	Ford	2014	94
Vitamin D supplementation prevents cardiac failure; MRC record trial analysis, systematic review and meta-analysis	SR	Ford	2014	95
Association of Vitamin D Deficiency With Peripheral Arterial Disease: A Meta-Analysis of Literature Studies	SR	Iannuzzo	2019	96
Effect of calcium or vitamin D supplementation on vascular outcomes: a meta-analysis of randomized controlled trials	SR	Mao	2013	97
Vitamin D supplementation, cardiac events and stroke: A systematic review and meta-regression analysis	SR	Nudy	2020	98
Vitamin and Mineral Supplements for the Primary Prevention of Cardiovascular Disease and Cancer: Updated Evidence Report and Systematic Review for the US Preventive Services Task Force	SR	O'Connor	2022	99
Non-skeletal health effects of vitamin D supplementation: A systematic review on findings from meta-analyses summarizing trial data	SR	Rejnmark	2017	25
Vitamin D and mortality: meta-analysis of individual participant data from a large consortium of cohort studies from Europe and the United States	SR	Schöttker	2014	100
25-Hydroxyvitamin D level, vitamin D intake, and risk of stroke: A dose-response meta-analysis	SR	Shi	2020	101
Estimating dose-response relationships for vitamin D with coronary heart disease, stroke, and all-cause mortality: observational and Mendelian randomisation analyses	SR	Sofianopoulou	2021	42*
Vitamin D status and risk of cardiovascular events: lessons learned via systematic review and meta-analysis	SR	Sokol	2011	102
Association between Vitamin D and Risk of Stroke: A PRISMA-Compliant Systematic Review and Meta-Analysis	SR	Su	2021	103
Vitamin D and multiple health outcomes: umbrella review of systematic reviews and meta-analyses of observational studies and randomised trials	SR	Theodoratou	2014	46
Low serum vitamin D levels increase the mortality of cardiovascular disease in older adults: A dose-response meta-analysis of prospective studies	SR	Yang	2019	44
Association of Vitamin D or Calcium Supplementation with Cardiovascular Outcomes and Mortality: A Meta-Analysis with Trial Sequential Analysis	SR	Zhang	2021	104
Serum 25-hydroxyvitamin D and the risk of cardiovascular disease: dose-response meta-analysis of prospective studies	SR	Zhang	2017	47
The effect of vitamin D supplementation on skeletal, vascular, or cancer outcomes: a trial sequential meta-analysis	SR	Bolland	2014	105
Vitamin D and Multiple Health Outcomes: An Umbrella Review of Observational Studies, Randomized Controlled Trials, and Mendelian Randomization Studies.	SR	Liu	2022	106
PC - prospective cohort study; RCT - randomised controlled trial; SR - systematic review
*as identified in original search; retracted and republished as [43]
References for table (others within main text)
80. Durup D, Jørgensen HL, Christensen J, Schwarz P, Heegaard AM, Lind B (2012) A reverse J-shaped association of all-cause mortality with serum 25-hydroxyvitamin D in general practice: the CopD study. J Clin Endocrinol Metab 97:2644–2652. https://doi.org/10.1210/jc.2012-1176
81. Fan X, Wang J, Song M, Giovannucci EL, Ma H, Jin G, Hu Z, Shen H, Hang D (2020) Vitamin D status and risk of all-cause and cause-specific mortality in a large cohort: results from the UK Biobank. J Clin Endocrinol Metab 105:dgaa432. https://doi.org/10.1210/clinem/dgaa432
82. Khaw KT, Luben R, Wareham N (2014) Serum 25-hydroxyvitamin D, mortality, and incident cardiovascular disease, respiratory disease, cancers, and fractures: a 13-y prospective population study. Am J Clin Nutr 100:1361–1370. https://doi.org/10.3945/ajcn.114.086413
83. Lu Q, Wan Z, Guo J, Liu L, Pan A, Liu G (2021) Association between serum 25-hydroxyvitamin D concentrations and mortality among adults with prediabetes. J Clin Endocrinol Metab 106:e4039–e4048. https://doi.org/10.1210/clinem/dgab402
84. Michos ED, Misialek JR, Selvin E, Folsom AR, Pankow JS, Post WS, Lutsey PL (2015) 25-hydroxyvitamin D levels, vitamin D binding protein gene polymorphisms and incident coronary heart disease among whites and blacks: the ARIC study. Atherosclerosis 241:12–17. https://doi.org/10.1016/j.atherosclerosis.2015.04.803
85. Tomson J, Emberson J, Hill M, Gordon A, Armitage J, Shipley M, Collins R, Clarke R (2013) Vitamin D and risk of death from vascular and non-vascular causes in the whitehall study and meta-analyses of 12,000 deaths. Eur Heart J 34:1365–1374. https://doi.org/10.1093/eurheartj/ehs426
86. Manson JE, Bassuk SS, Cook NR, Lee IM, Mora S, Albert CM, Buring JE, VITAL Research Group (2020) Vitamin D, marine n-3 fatty acids, and primary prevention of cardiovascular disease current evidence. Circ Res 126:112–128. https://doi.org/10.1161/CIRCRESAHA.119.314541
87. Scragg RKR (2019) Overview of results from the vitamin D assessment (ViDA) study. J Endocrinol Invest 42:1391–1399. https://doi.org/10.1007/s40618-019-01056-z
88. Scragg R (2020) The vitamin D assessment (ViDA) study - design and main findings. J Steroid Biochem Mol Biol 198:105562. https://doi.org/10.1016/j.jsbmb.2019.105562
89. Manson JE, Bassuk SS, Buring JE, VITAL Research Group (2020) Principal results of the VITamin D and OmegA-3 TriaL (VITAL) and updated meta-analyses of relevant vitamin D trials. J Steroid Biochem Mol Biol 198:105522. https://doi.org/10.1016/j.jsbmb.2019.105522
90. An P, Wan S, Luo Y, Luo J, Zhang X, Zhou S, Xu T, He J, Mechanick JI, Wu WC, Ren F, Liu S (2022) Micronutrient supplementation to reduce cardiovascular risk. J Am Coll Cardiol 80:2269–2285. https://doi.org/10.1016/j.jacc.2022.09.048
91. Autier P, Mullie P, Macacu A, Dragomir M, Boniol M, Coppens K, Pizot C, Boniol M (2017) Effect of vitamin D supplementation on non-skeletal disorders: a systematic review of meta-analyses and randomised trials. Lancet Diabetes Endocrinol 5(12):986–1004. https://doi.org/10.1016/S2213-8587(17)30357-1
92. Barbarawi M, Kheiri B, Zayed Y, Barbarawi O, Dhillon H, Swaid B, Yelangi A, Sundus S, Bachuwa G, Alkotob ML, Manson JE (2019) Vitamin D supplementation and cardiovascular disease risks in more than 83 000 individuals in 21 randomized clinical trials: a meta-analysis. JAMA Cardiol 4:765–776. https://doi.org/10.1001/jamacardio.2019.1870
93. Bjelakovic G, Gluud LL, Nikolova D, Whitfield K, Wetterslev J, Simonetti RG, Bjelakovic M, Gluud C (2014) Vitamin D supplementation for prevention of mortality in adults. Cochrane Database Syst Rev. https://doi.org/10.1002/14651858.CD007470.pub3
94. Ford JA, MacLennan GS, Avenell A, Bolland M, Grey A, Witham M, RECORD Trial Group (2014) Cardiovascular disease and vitamin D supplementation: trial analysis, systematic review, and meta-analysis. Am J Clin Nutr 100:746–755. https://doi.org/10.3945/ajcn.113.082602
95. Ford JA, MacLennan G, Bolland MJ, Grey A, Avenell A (2012) Vitamin D supplementation prevents cardiac failure; MRC RECORD trial analysis, systematic review and meta-analysis. Circulation 126:21. https://doi.org/10.1161/circ.126.suppl_21.A18397
96. Iannuzzo G, Forte F, Lupoli R, Di Minno MND (2018) Association of vitamin D deficiency with peripheral arterial disease: a meta-analysis of literature studies. J Clin Endocrinol Metab. https://doi.org/10.1210/jc.2018-00136
97. Mao PJ, Zhang C, Tang L, Xian YQ, Li YS, Wang WD, Zhu XH, Qiu HL, He J, Zhou YH (2013) Effect of calcium or vitamin D supplementation on vascular outcomes: a meta-analysis of randomized controlled trials. Int J Cardiol 169:106–111. https://doi.org/10.1016/j.ijcard.2013.08.055
98. Nudy M, Krakowski G, Ghahramani M, Ruzieh M, Foy AJ (2020) Vitamin D supplementation, cardiac events and stroke: a systematic review and meta-regression analysis. Int J Cardiol Heart Vasc 28:100537. https://doi.org/10.1016/j.ijcha.2020.100537
99. O’Connor EA, Evans CV, Ivlev I, Rushkin MC, Thomas RG, Martin A, Lin JS (2022) Vitamin and mineral supplements for the primary prevention of cardiovascular disease and cancer: updated evidence report and systematic review for the us preventive services task force. JAMA 327:2334–2347. https://doi.org/10.1001/jama.2021.15650
100. Schöttker B, Jorde R, Peasey A, Thorand B, Jansen EH, Groot Ld, Streppel M, Gardiner J, Ordóñez-Mena JM, Perna L, Wilsgaard T, Rathmann W, Feskens E, Kampman E, Siganos G, Njølstad I, Mathiesen EB, Kubínová R, Pająk A, Topor-Madry R, Tamosiunas A, Hughes M, Kee F, Bobak M, Trichopoulou A, Boffetta P, Brenner H, Consortium on Health and Ageing: Network of Cohorts in Europe and the United Stat…
101. Shi H, Chen H, Zhang Y, Li J, Fu K, Xue W, Teng W, Tian L (2020) 25-Hydroxyvitamin D level, vitamin D intake, and risk of stroke: a dose-response meta-analysis. Clin Nutr 39:2025–2034. https://doi.org/10.1016/j.clnu.2019.08.029
102. Sokol SI, Tsang P, Aggarwal V, Melamed ML, Srinivas VS (2011) Vitamin D status and risk of cardiovascular events: lessons learned via systematic review and meta-analysis. Cardiol Rev 19:192–201. https://doi.org/10.1097/CRD.0b013e31821da9a5
103. Su C, Jin B, Xia H, Zhao K (2021) Association between vitamin D and risk of stroke: a PRISMA-compliant systematic review and meta-analysis. Eur Neurol 84:399–408. https://doi.org/10.1159/000517584
104. Zhang Y, Li Y, Liu J, Wei X, Tan N, Zhang J, Wang W, Wang Y (2021) Association of vitamin D or calcium supplementation with cardiovascular outcomes and mortality: a meta-analysis with trial sequential analysis. J Nutr Health Aging 25:263–270. https://doi.org/10.1007/s12603-020-1551-9
105. Bolland MJ, Grey A, Gamble GD, Reid IR (2014) The effect of vitamin D supplementation on skeletal, vascular, or cancer outcomes: a trial sequential meta-analysis. Lancet Diabetes Endocrinol 2:307–320. https://doi.org/10.1016/S2213-8587(13)70212-2
106. Liu D, Meng X, Tian Q, Cao W, Fan X, Wu L, Song M, Meng Q, Wang W, Wang Y (2022) Vitamin D and multiple health outcomes: an umbrella review of observational studies, randomized controlled trials, and mendelian randomization studies. Adv Nutr 13:1044–1062. https://doi.org/10.1093/advances/nmab142
